# Supplementary material for: Health Experiences of African American Mothers, Wellness in the Postpartum Period and Beyond (HEAL): A Qualitative Study Applying a Critical Race Feminist Theoretical Framework
Source: Int J Environ Res Public Health. 2023 Jul 3;20(13):6283. doi: 10.3390/ijerph20136283 (PMC10341853; doi:10.3390/ijerph20136283)
Supplement: Supplementary file 1 [file ijerph-20-06283-s001.zip]

Archive with 1 entries (1 files):
- ijerph-2350433-supplementary.pdf
